# Supplementary material for: Using full chloroplast genomes of ‘red’ and ‘yellow’ Bixa orellana (achiote) for kmer based identification and phylogenetic inference
Source: BMC Genomics. 2020 Aug 6;21:544. doi: 10.1186/s12864-020-06916-0 (PMC7430826; doi:10.1186/s12864-020-06916-0)
Supplement: Supplementary file 1 — Additional file 1: Table S1. Accession numbers, Family, Genus and species of all chloroplasts used for phylogenetic analyses. [file 12864_2020_6916_MOESM1_ESM.xlsx]

## Sheet: Sheet1
Accession	Family	Genus	species
NC_035234.1	Malvaceae	Abelmoschus	esculentus
NC_029243.1	Thymelaeaceae	Aquilaria	sinensis
NC_036940.1	Thymelaeaceae	Aquilaria	yunnanensis
NC_041117.1	Thymelaeaceae	Aquilaria	malaccensis
NC_043844.1	Thymelaeaceae	Aquilaria	crassna
NC_000932.1	Brassicaceae	Arabidopsis	thaliana
FDARB01.fasta	Bixaceae	Bixa	orellana-
FDAWB01.fasta	Bixaceae	Bixa	orellana-
NC_041550.1	Bixaceae	Bixa	orellana
NC_037494.1	Malvaceae	Bombax	ceiba
NC_044467.1	Malvaceae	Corchorus	capsularis
NC_044468.1	Malvaceae	Corchorus	olitorius
NC_035896.1	Thymelaeaceae	Daphne	kiusiana
NC_042950.1	Thymelaeaceae	Daphne	tangutica
NC_044085.1	Thymelaeaceae	Daphne	giraldii
NC_036829.1	Malvaceae	Durio	zibethinus
NC_036395.1	Malvaceae	Firmiana	pulcherrima
NC_037242.1	Malvaceae	Firmiana	major
NC_041438.1	Malvaceae	Firmiana	simplex
NC_007944.1	Malvaceae	Gossypium	hirsutum
NC_008641.1	Malvaceae	Gossypium	barbadense
NC_023215.1	Malvaceae	Gossypium	herbaceum
NC_039570.1	Malvaceae	Gossypium	schwendimanii
NC_037784.1	Malvaceae	Heritiera	angustata
NC_038057.1	Malvaceae	Heritiera	parvifolia
NC_043923.1	Malvaceae	Heritiera	littoralis
NC_043924.1	Malvaceae	Heritiera	fomes
NC_042239.1	Malvaceae	Hibiscus	rosa-sinensis
NC_044642.1	Dipterocarpaceae	Hopea	hainanensis
NC_041191.1	Dipterocarpaceae	Neobalanocarpus	heimii
MH791330.1	Dipterocarpaceae	Parashorea	macrophylla
NC_038153.1	Thymelaeaceae	Pimelea	aquilonia
NC_042885.1	Malvaceae	Pterospermum	kingtungense
NC_041441.1	Malvaceae	Reevesia	thyrsoidea
NC_040965.1	Dipterocarpaceae	Shorea	zeylanica
NC_040966.1	Dipterocarpaceae	Shorea	pachyphylla
NC_042714.1	Thymelaeaceae	Stellera	chamaejasme
NC_030195.1	Malvaceae	Talipariti	hamabo
NC_014676.2	Malvaceae	Theobroma	cacao
NC_028588.1	Malvaceae	Tilia	amurensis
NC_028590.1	Malvaceae	Tilia	oliveri
NC_041485.1	Dipterocarpaceae	Vatica	mangachapoi
