# Supplementary material for: Using full chloroplast genomes of ‘red’ and ‘yellow’ Bixa orellana (achiote) for kmer based identification and phylogenetic inference
Source: BMC Genomics. 2020 Aug 6;21:544. doi: 10.1186/s12864-020-06916-0 (PMC7430826; doi:10.1186/s12864-020-06916-0)
Supplement: Supplementary file 2 — Additional file 2: Table S2. Genes and gene synteny across Malvales. [file 12864_2020_6916_MOESM2_ESM.xlsx]

## Sheet: Sheet1
	Bixaceae Bixa_orellana-FDARB01	Malvaceae Theobroma	Malvaceae Heritiera fomes	Dipterocarpaceae Vatica fomes
	accD	accD	accD	accD
	atpA	atpA	atpA	atpA
	atpB	atpB	atpB	atpB
	atpE	atpE	atpE	atpE
	atpF	atpF	atpF	atpF
	atpH	atpH	atpH	atpH
	atpI	atpI	atpI	atpI
	ccsA	ccsA	ccsA	ccsA
	cemA	cemA	cemA	cemA
	clpP	clpP	clpP	clpP
	matK	matK	matK	infA
	ndhA	ndhA	ndhA	matK
	ndhB	ndhB	ndhB	ndhA
	ndhB	ndhB	ndhB	ndhB
	ndhC	ndhC	ndhC	ndhB
	ndhD	ndhD	ndhD	ndhC
	ndhE	ndhE	ndhE	ndhD
	ndhF	ndhF	ndhF	ndhE
	ndhG	ndhG	ndhG	ndhF
	ndhH	ndhH	ndhH	ndhG
	ndhI	ndhI	ndhH	ndhH
	ndhJ	ndhJ	ndhI	ndhI
	ndhK	ndhK	ndhJ	ndhJ
	petA	petA	ndhK	ndhK
	petB	petB	petA	petA
	petD	petD	petB	petB
	petG	petG	petD	petD
	petL	petL	petG	petG
	petN	petN	petL	petL
	psaA	psaA	petN	petN
	psaB	psaB	psaA	psaA
	psaC	psaC	psaB	psaB
	psaI	psaI	psaC	psaC
	psaJ	psaJ	psaI	psaI
	psbA	psbA	psaJ	psaJ
	psbB		psbA	psbA
	psbC	psbC	psbB	psbB
	psbD	psbD	psbC	psbC
	psbE	psbE	psbD	psbD
	psbF	psbF	psbE	psbE
	psbH	psbH	psbF	psbF
	psbI	psbI	psbH	psbH
	psbJ	psbJ	psbI	psbI
	psbK	psbK	psbJ	psbJ
	psbL	psbL	psbK	psbK
	psbM	psbM	psbL	psbL
	psbN	psbN	psbM	psbM
	psbT	psbT	psbN	psbN
	psbZ	psi_psbT	psbT	psbT
	rbcL	rbcL	psbZ	psbZ
	rpl14	rpl14	rbcL	rbcL
	rpl16	rpl16	rpl14	rpl14
	rpl2	rpl2	rpl16	rpl16
	rpl2		rpl2	rpl2
	rpl20	rpl20	rpl2	rpl2
	rpl22		rpl20	rpl20
	rpl23	rpl23	rpl22	rpl22
	rpl23	rpl23	rpl23	rpl23
	rpl32	rpl32	rpl23	rpl23
	rpl33	rpl33	rpl32	rpl32
	rpl36	rpl36	rpl33	rpl33
	rpoA	rpoA	rpl36	rpl36
	rpoB	rpoB	rpoA	rpoA
	rpoC1	rpoC1	rpoB	rpoB
	rpoC2	rpoC2	rpoC1	rpoC1
	rps11	rps11	rpoC2	rpoC2
	rps12	rps12	rps11	rps11
	rps14	rps14	rps12	rps12
	rps15	rps15	rps12	rps14
	rps16	rps16	rps14	rps15
	rps18	rps18	rps15	rps16
	rps19	rps19	rps15	rps18
	rps2	rps2	rps16	rps19
	rps3	rps3	rps18	rps2
	rps4	rps4	rps2	rps3
	rps7	rps7	rps3	rps4
	rps7	rps7	rps4	rps7
	rps8	rps8	rps7	rps7
	rrn16	rrn16	rps7	rps8
	rrn16	rrn16	rps8	rRNA
	rrn23	rrn23	trnA-UGC	rRNA
	rrn23	rrn23	trnC-GCA	rRNA
	rrn4.5	rrn4.5	trnD-GUC	rRNA
	rrn5	rrn4.5	trnE-UUC	rRNA
	rrn4.5	rrn5	trnF-GAA	rRNA
	rrn5	rrn5	trnfM-CAU	rRNA
	trnA-UGC	trnA-UGC	trnG-UCC	rRNA
	trnA-UGC	trnA-UGC	trnH-GUG	trnA-UGC
	trnC-GCA	trnC-GCA	trnI-CAU	trnA-UGC
	trnD-GUC	trnD-GUC	trnI-CAU	trnC-GCA
	trnE-UUC	trnE-UUC	trnI-GAU	trnD-GUC
	trnF-GAA	trnF-GAA	trnI-GAU	trnE-UUC
	trnfm-CAU	trnfM-CAU	trnK-UUU	trnF-GAA
	trnG-GCC		trnL-CAA	trnfM-CAU
		trnG-UCC	trnL-CAA	trnG-UCC
	trnH-GUG	trnH-GUG	trnL-UAA	trnH-GUG
	trnI-CAU	trnI-CAU	trnL-UAG	trnI-CAU
	trnI-CAU	trnI-CAU	trnM-CAU	trnI-CAU
	trnI-GAU	trnI-GAU	trnN-GUU	trnI-GAU
	trnI-GAU	trnI-GAU	trnN-GUU	trnI-GAU
	trnK-UUU	trnK-UUU	trnP-UGG	trnK-UUU
	trnL-CAA	trnL-CAA	trnQ-UUG	trnL-CAA
	trnL-CAA	trnL-CAA	trnR-ACG	trnL-CAA
	trnL-UAA	trnL-UAA	trnR-ACG	trnL-UAA
	trnL-UAG	trnL-UAG	trnR-UCU	trnL-UAG
	trnM-CAU	trnM-CAU	trnS-GCU	trnM-CAU
	trnN-GUU	trnN-GUU	trnS-GGA	trnN-GUU
	trnN-GUU	trnN-GUU	trnS-UGA	trnN-GUU
	trnP-UGG	trnP-GGG	trnT-GGU	trnP-UGG
	trnQ-UUG	trnP-UGG	trnT-UGU	trnQ-UUG
		trnQ-UUG	trnV-GAC	trnR-ACG
	trnR-ACG	trnR-ACG	trnV-GAC	trnR-ACG
	trnR-ACG	trnR-ACG	trnV-UAC	trnR-UCU
	trnR-UCU	trnR-UCU	trnW-CCA	trnS-GCU
	trnS-GCU	trnS-GCU	trnY-GUA	trnS-GGA
	trnS-GGA	trnS-GGA	Ycf1	trnS-UGA
	trnS-UGA	trnS-UGA	Ycf1	trnT-GGU
	trnT-GGU	trnT-GGU	Ycf2	trnT-UGU
	trnT-UGU	trnT-UGU	Ycf2	trnV-GAC
	trnV-GAC	trnV-GAC	Ycf3	trnV-GAC
	trnV-GAC-1	trnV-GAC	Ycf4	trnV-UAC
	trnV-UAC	trnV-UAC		trnW-CCA
	trnW-CCA	trnW-CCA		trnY-GUA
	trnY-GUA	trnY-GUA		ycf1
	ycf1	ycf1		ycf15
	ycf15			ycf15
	ycf15			ycf2
	ycf2	ycf2		ycf2
	ycf2	ycf2		ycf3
	ycf3	ycf3		ycf4
	ycf4	ycf4
	rpl22
	trnG-GCC
	ycf15
	ycf15
