# Supplementary material for: Using full chloroplast genomes of ‘red’ and ‘yellow’ Bixa orellana (achiote) for kmer based identification and phylogenetic inference
Source: BMC Genomics. 2020 Aug 6;21:544. doi: 10.1186/s12864-020-06916-0 (PMC7430826; doi:10.1186/s12864-020-06916-0)
Supplement: Supplementary file 3 — Additional file 3: Table S3. Phylip formatted D2 distance matrix from kmer distances. [file 12864_2020_6916_MOESM3_ESM.phylip]

41
NC040966.1	0	0.0840026	0.0875198	0.080302	0.0749164	0.0678116	0.0766472	0.0766537	0.0737258	0.0800462	0.0806372	0.0802755	0.0836805	0.0730732	0.0778527	0.0725885	0.0780306	0.07182	0.0982646	0.0839014	0.0790959	0.075815	0.0705964	0.0779729	0.0783766	0.0144348	0.084662	0.0835665	0.028848	0.0733512	0.0707454	0.0456061	0.0766326	0.0758618	0.0763952	0.0805489	0.0778108	0.0707152	0.0705072	0.0773339	0.0814035	0.081383	0.0322212
NC043844.1	0.0840026	0	0.0975156	0.0734527	0.0744127	0.0739101	0.0790081	0.0791627	0.0748209	0.0774021	0.0811984	0.0807407	0.00814413	0.076653	0.0754721	0.078668	0.0486796	0.0739666	0.112209	0.00125487	0.0757903	0.0735662	0.0705424	0.0743576	0.073373	0.085923	0.0487116	0.00383566	0.0855895	0.0776006	0.0773441	0.0904254	0.0792274	0.0770927	0.0472318	0.083515	0.0488619	0.071042	0.0703705	0.0465324	0.0763435	0.0763386	0.0875225
NC000932.1	0.0875198	0.0975156	0	0.0933399	0.0880805	0.0771599	0.0761958	0.0762095	0.0877658	0.0867518	0.08621	0.0862221	0.0991653	0.0813413	0.083862	0.0771161	0.0798183	0.0833021	0.0935922	0.0979738	0.0861301	0.0836244	0.0770285	0.0855297	0.089381	0.0890694	0.0921459	0.0969664	0.094698	0.0800517	0.0773658	0.0970509	0.0761442	0.0903185	0.0772699	0.0864067	0.079234	0.0772723	0.0771947	0.0794249	0.0906015	0.0893621	0.0906468
NC007944.1	0.080302	0.0734527	0.0933399	0	0.0210608	0.0444246	0.0576875	0.0578197	0.0246873	0.0270775	0.0292062	0.028709	0.0785564	0.0381784	0.0243802	0.041731	0.0755077	0.0418009	0.0782388	0.0734175	0.0290353	0.0269286	0.0390651	0.0298399	0.00727081	0.0810373	0.0745807	0.072402	0.0752144	0.0441829	0.0475412	0.0771012	0.0577555	0.0398902	0.0742754	0.0464535	0.0759026	0.039639	0.0396871	0.0736781	0.0421721	0.0419211	0.0759199
NC008641.1	0.0749164	0.0744127	0.0880805	0.0210608	0	0.0304449	0.0652757	0.0654117	0.00729252	0.0400093	0.0437746	0.0432692	0.0727992	0.0249325	0.0380501	0.0291263	0.0727337	0.0294351	0.0642072	0.0738437	0.0424833	0.0411536	0.0321648	0.0437177	0.0237373	0.0757356	0.0759116	0.0738616	0.0828334	0.0311668	0.0324244	0.0873705	0.0653717	0.0265545	0.0729951	0.0339566	0.0732151	0.0319023	0.032541	0.0715607	0.055803	0.0555039	0.0854924
NC014676.2	0.0678116	0.0739101	0.0771599	0.0444246	0.0304449	0	0.05599	0.0560688	0.0290831	0.0405691	0.0365942	0.0361686	0.0717118	0.026215	0.0401762	0.0281536	0.0644987	0.0236339	0.047882	0.07341	0.0369277	0.0372188	0.0249943	0.0384889	0.0410418	0.0678185	0.0730021	0.0729878	0.0769921	0.022488	0.0218076	0.0818387	0.0560236	0.0304482	0.0642587	0.0290125	0.064661	0.0245274	0.0253721	0.063622	0.0483609	0.0480024	0.0777704
FDARB01Bix	0.0766472	0.0790081	0.0761958	0.0576875	0.0652757	0.05599	0	2.25E-05	0.0661519	0.0527313	0.0461168	0.0461952	0.0842947	0.0583073	0.051605	0.0562336	0.0693185	0.0600762	0.0716001	0.0792031	0.0499963	0.0487943	0.0547804	0.0509733	0.056594	0.0768053	0.0773088	0.0780548	0.0728804	0.0571926	0.0579423	0.0728698	6.24E-05	0.066097	0.0664314	0.0619135	0.0688476	0.0557983	0.0553691	0.0680385	0.0579047	0.0584571	0.0673021
FDAWB01Bix	0.0766537	0.0791627	0.0762095	0.0578197	0.0654117	0.0560688	2.25E-05	0	0.0663119	0.0528889	0.0461282	0.046199	0.0844259	0.0584132	0.0517038	0.0561894	0.0694658	0.0601658	0.0715486	0.0793556	0.0501059	0.0488679	0.0549466	0.0511398	0.0567506	0.0767488	0.0774659	0.0782061	0.0728491	0.0572943	0.0579636	0.0727725	5.08E-05	0.0662285	0.066524	0.0620003	0.0690064	0.055963	0.0555321	0.0681985	0.0580209	0.0586064	0.0672669
NC023215.1	0.0737258	0.0748209	0.0877658	0.0246873	0.00729252	0.0290831	0.0661519	0.0663119	0	0.0400051	0.0444226	0.0438824	0.0725208	0.0233839	0.0380076	0.0281149	0.0716461	0.0282645	0.0634323	0.0741082	0.0430216	0.0414854	0.0310586	0.0440825	0.0197567	0.0747572	0.0755326	0.0738535	0.0828998	0.0297967	0.0300313	0.088844	0.0662452	0.025713	0.0722702	0.0342751	0.0721075	0.0302702	0.0312322	0.070482	0.0567581	0.0564993	0.0862624
NC028588.1	0.0806372	0.0811984	0.08621	0.0292062	0.0437746	0.0365942	0.0461168	0.0461282	0.0444226	0.0250195	0	0.00174308	0.0868373	0.0365279	0.024151	0.0363451	0.0752426	0.0358609	0.0508553	0.0816353	0.0173096	0.0187523	0.0309838	0.0200441	0.0285182	0.0795387	0.0794711	0.0807557	0.0759132	0.0332922	0.037936	0.0728115	0.0461306	0.0438496	0.0719271	0.0370703	0.0756387	0.0323357	0.0320158	0.0741153	0.0377653	0.0383941	0.0696647
NC028590.1	0.0802755	0.0807407	0.0862221	0.028709	0.0432692	0.0361686	0.0461952	0.046199	0.0438824	0.0242156	0.00174308	0	0.0862636	0.0360908	0.0237043	0.035874	0.0748087	0.0351563	0.0509745	0.0810876	0.0164973	0.0182873	0.0304734	0.0196056	0.0279243	0.0790495	0.0789698	0.0800027	0.0755007	0.0325914	0.0369357	0.0728278	0.0462036	0.0431605	0.0715362	0.0367979	0.0752136	0.0317828	0.0315338	0.0737309	0.0377336	0.038384	0.0697647
NC029243.1	0.0836805	0.00814413	0.0991653	0.0785564	0.0727992	0.0717118	0.0842947	0.0844259	0.0725208	0.082631	0.0868373	0.0862636	0	0.0752842	0.0806208	0.0772196	0.0546745	0.0721233	0.110506	0.0068737	0.0810191	0.0789413	0.071808	0.0799411	0.0774129	0.0854571	0.0578507	0.0105966	0.0897276	0.0755458	0.0745339	0.0961424	0.0844519	0.0755417	0.0544235	0.0824295	0.0545138	0.0717277	0.0715435	0.0527347	0.0828227	0.0825244	0.0930885
NC030195.1	0.0730732	0.076653	0.0813413	0.0381784	0.0249325	0.026215	0.0583073	0.0584132	0.0233839	0.0294043	0.0365279	0.0360908	0.0752842	0	0.0348389	0.0129043	0.0691607	0.0247551	0.0486362	0.076573	0.0369488	0.0363249	0.0269912	0.0394193	0.0351898	0.072922	0.076337	0.0759768	0.082156	0.0237908	0.0263707	0.0849173	0.0584042	0.0179895	0.068437	0.0289484	0.0694958	0.0267421	0.0275208	0.0681779	0.0542402	0.0544901	0.0814828
NC035234.1	0.0725885	0.078668	0.0771161	0.041731	0.0291263	0.0281536	0.0562336	0.0561894	0.0281149	0.030928	0.0363451	0.035874	0.0772196	0.0129043	0.0364203	0	0.069458	0.0279254	0.0476658	0.0784786	0.0381581	0.0374312	0.0289901	0.0407748	0.0386788	0.0718796	0.0780366	0.0782628	0.0804753	0.0260265	0.0270159	0.0827535	0.0562	0.0215598	0.0685905	0.0312836	0.0697141	0.0289738	0.0295359	0.0688073	0.0560561	0.0557282	0.0784224
NC035896.1	0.0780306	0.0486796	0.0798183	0.0755077	0.0727337	0.0644987	0.0693185	0.0694658	0.0716461	0.0711598	0.0752426	0.0748087	0.0546745	0.0691607	0.0689302	0.069458	0	0.0661328	0.0867667	0.0487704	0.0687132	0.0656872	0.0607129	0.0678151	0.0704646	0.0792718	0.0425383	0.0479191	0.0819674	0.0643825	0.0637513	0.0884245	0.0694354	0.0752234	0.0142388	0.079097	0.00212407	0.0606265	0.0604874	0.00487781	0.0769284	0.0778581	0.0796698
NC036395.1	0.07182	0.0739666	0.0833021	0.0418009	0.0294351	0.0236339	0.0600762	0.0601658	0.0282645	0.0393169	0.0358609	0.0351563	0.0721233	0.0247551	0.0385537	0.0279254	0.0661328	0	0.0493244	0.0737622	0.0249866	0.0341945	0.0178455	0.0309375	0.0388345	0.0712941	0.0751936	0.0734526	0.0806771	0.00849422	0.0212029	0.0848813	0.0600848	0.029304	0.0658133	0.0308698	0.0666058	0.0179231	0.0184359	0.0652664	0.054223	0.0549225	0.0800343
NC036829.1	0.0982646	0.112209	0.0935922	0.0782388	0.0642072	0.047882	0.0716001	0.0715486	0.0634323	0.0626871	0.0508553	0.0509745	0.110506	0.0486362	0.0644094	0.0476658	0.0867667	0.0493244	0	0.112421	0.0558407	0.0575915	0.0460229	0.0591701	0.0714822	0.0965756	0.108519	0.110771	0.109736	0.0396634	0.0409755	0.108787	0.0715202	0.0640548	0.0853839	0.0509225	0.0870305	0.0465659	0.0468762	0.0879861	0.0808078	0.0828312	0.0987624
NC036940.1	0.0839014	0.00125487	0.0979738	0.0734175	0.0738437	0.07341	0.0792031	0.0793556	0.0741082	0.0776303	0.0816353	0.0810876	0.0068737	0.076573	0.0756905	0.0784786	0.0487704	0.0737622	0.112421	0	0.0763376	0.0740186	0.0706126	0.0750045	0.0730523	0.0856965	0.0486847	0.00386625	0.085418	0.0775921	0.0767265	0.0908217	0.079412	0.0765918	0.0475092	0.0831279	0.0490421	0.0709306	0.0703991	0.0467373	0.076866	0.0763557	0.0881759
NC037242.1	0.0790959	0.0757903	0.0861301	0.0290353	0.0424833	0.0369277	0.0499963	0.0501059	0.0430216	0.0247282	0.0173096	0.0164973	0.0810191	0.0369488	0.0243555	0.0381581	0.0687132	0.0249866	0.0558407	0.0763376	0	0.0176943	0.0239553	0.0131761	0.0273246	0.0784622	0.0754881	0.0748861	0.0750935	0.0185721	0.0354863	0.075169	0.050036	0.0433629	0.0663958	0.0424075	0.0690561	0.0252575	0.0249248	0.0677772	0.0398074	0.0406815	0.0696606
NC037494.1	0.075815	0.0735662	0.0836244	0.0269286	0.0411536	0.0372188	0.0487943	0.0488679	0.0414854	0.0224574	0.0187523	0.0182873	0.0789413	0.0363249	0.0221102	0.0374312	0.0656872	0.0341945	0.0575915	0.0740186	0.0176943	0	0.0275107	0.0180616	0.0250524	0.0759367	0.0734766	0.0726739	0.0711483	0.032319	0.03572	0.0724592	0.0487951	0.0419457	0.0635621	0.0451082	0.0655531	0.0285746	0.0282185	0.064607	0.0409298	0.0412696	0.0666714
NC037784.1	0.0705964	0.0705424	0.0770285	0.0390651	0.0321648	0.0249943	0.0547804	0.0549466	0.0310586	0.0344961	0.0309838	0.0304734	0.071808	0.0269912	0.0336819	0.0289901	0.0607129	0.0178455	0.0460229	0.0706126	0.0239553	0.0275107	0	0.0134991	0.0351808	0.0710255	0.0712341	0.0700695	0.076889	0.0156466	0.0224811	0.0803656	0.0549489	0.033873	0.0597796	0.0345148	0.0605948	0.000994091	0.00128317	0.0599857	0.0498881	0.0499977	0.0734211
NC038057.1	0.0779729	0.0743576	0.0855297	0.0298399	0.0437177	0.0384889	0.0509733	0.0511398	0.0440825	0.0266011	0.0200441	0.0196056	0.0799411	0.0394193	0.0252063	0.0407748	0.0678151	0.0309375	0.0591701	0.0750045	0.0131761	0.0180616	0.0134991	0	0.0282723	0.0779654	0.0755565	0.0737895	0.073751	0.02887	0.0375581	0.0740249	0.0511472	0.0463893	0.0652301	0.0469979	0.0674691	0.0155065	0.0150247	0.066563	0.0402518	0.0415183	0.067459
NC039570.1	0.0783766	0.073373	0.089381	0.00727081	0.0237373	0.0410418	0.056594	0.0567506	0.0197567	0.0255684	0.0285182	0.0279243	0.0774129	0.0351898	0.0233155	0.0386788	0.0704646	0.0388345	0.0714822	0.0730523	0.0273246	0.0250524	0.0351808	0.0282723	0	0.0789576	0.0730522	0.0715076	0.0747034	0.0392964	0.0414274	0.0783215	0.0566583	0.039033	0.0698635	0.0460521	0.0708016	0.0351076	0.0355912	0.0692116	0.0435641	0.0434964	0.075153
NC040965.1	0.0144348	0.085923	0.0890694	0.0810373	0.0757356	0.0678185	0.0768053	0.0767488	0.0747572	0.0794822	0.0795387	0.0790495	0.0854571	0.072922	0.0777508	0.0718796	0.0792718	0.0712941	0.0965756	0.0856965	0.0784622	0.0759367	0.0710255	0.0779654	0.0789576	0	0.0861196	0.0850323	0.029975	0.0726484	0.0704819	0.0471278	0.0766995	0.07604	0.0774499	0.0802226	0.079359	0.0711706	0.0712626	0.0788481	0.0824485	0.0826535	0.0327069
NC038153.1	0.084662	0.0487116	0.0921459	0.0745807	0.0759116	0.0730021	0.0773088	0.0774659	0.0755326	0.0757457	0.0794711	0.0789698	0.0578507	0.076337	0.0739172	0.0780366	0.0425383	0.0751936	0.108519	0.0486847	0.0754881	0.0734766	0.0712341	0.0755565	0.0730522	0.0861196	0	0.0490762	0.0850674	0.0773844	0.076454	0.0898565	0.0774306	0.0784305	0.0412903	0.0825916	0.0434008	0.0713281	0.0709032	0.0412555	0.0761554	0.0755951	0.0865469
NC041117.1	0.0835665	0.00383566	0.0969664	0.072402	0.0738616	0.0729878	0.0780548	0.0782061	0.0738535	0.0760737	0.0807557	0.0800027	0.0105966	0.0759768	0.0743285	0.0782628	0.0479191	0.0734526	0.110771	0.00386625	0.0748861	0.0726739	0.0700695	0.0737895	0.0715076	0.0850323	0.0490762	0	0.0840517	0.0767301	0.0757269	0.0902707	0.0782311	0.0763578	0.046765	0.0828603	0.0481742	0.070107	0.069886	0.0461634	0.0765908	0.0761015	0.0871983
NC041191.1	0.028848	0.0855895	0.094698	0.0752144	0.0828334	0.0769921	0.0728804	0.0728491	0.0828998	0.0763466	0.0759132	0.0755007	0.0897276	0.082156	0.0735364	0.0804753	0.0819674	0.0806771	0.109736	0.085418	0.0750935	0.0711483	0.076889	0.073751	0.0747034	0.029975	0.0850674	0.0840517	0	0.0828877	0.0799474	0.0310705	0.0728102	0.083698	0.0797463	0.0889859	0.081493	0.0772876	0.0769693	0.0811615	0.0766296	0.076315	0.0127271
NC041438.1	0.0733512	0.0776006	0.0800517	0.0441829	0.0311668	0.022488	0.0571926	0.0572943	0.0297967	0.0375586	0.0332922	0.0325914	0.0755458	0.0237908	0.037475	0.0260265	0.0643825	0.00849422	0.0396634	0.0775921	0.0185721	0.032319	0.0156466	0.02887	0.0392964	0.0726484	0.0773844	0.0767301	0.0828877	0	0.018527	0.086513	0.057228	0.0310144	0.0640821	0.0297742	0.0648636	0.0157464	0.0163438	0.064172	0.0545407	0.0554039	0.0794692
NC041441.1	0.0707454	0.0773441	0.0773658	0.0475412	0.0324244	0.0218076	0.0579423	0.0579636	0.0300313	0.0416661	0.037936	0.0369357	0.0745339	0.0263707	0.0411528	0.0270159	0.0637513	0.0212029	0.0409755	0.0767265	0.0354863	0.03572	0.0224811	0.0375581	0.0414274	0.0704819	0.076454	0.0757269	0.0799474	0.018527	0	0.0859236	0.0578903	0.0323281	0.0640062	0.0324178	0.0641014	0.0219525	0.0227603	0.0635835	0.0582459	0.0578222	0.0791274
NC041485.1	0.0456061	0.0904254	0.0970509	0.0771012	0.0873705	0.0818387	0.0728698	0.0727725	0.088844	0.0776888	0.0728115	0.0728278	0.0961424	0.0849173	0.0750235	0.0827535	0.0884245	0.0848813	0.108787	0.0908217	0.075169	0.0724592	0.0803656	0.0740249	0.0783215	0.0471278	0.0898565	0.0902707	0.0310705	0.086513	0.0859236	0	0.072804	0.0885795	0.0857305	0.090238	0.088331	0.0818839	0.0807339	0.0871389	0.0754542	0.0767792	0.0303117
NC041550.1	0.0766326	0.0792274	0.0761442	0.0577555	0.0653717	0.0560236	6.24E-05	5.08E-05	0.0662452	0.052847	0.0461306	0.0462036	0.0844519	0.0584042	0.0516641	0.0562	0.0694354	0.0600848	0.0715202	0.079412	0.050036	0.0487951	0.0549489	0.0511472	0.0566583	0.0766995	0.0774306	0.0782311	0.0728102	0.057228	0.0578903	0.072804	0	0.0661841	0.0665211	0.0619912	0.0689832	0.0559389	0.0555258	0.0681803	0.0580167	0.0585885	0.0672987
NC042239.1	0.0758618	0.0770927	0.0903185	0.0398902	0.0265545	0.0304482	0.066097	0.0662285	0.025713	0.0308029	0.0438496	0.0431605	0.0755417	0.0179895	0.0397827	0.0215598	0.0752234	0.029304	0.0640548	0.0765918	0.0433629	0.0419457	0.033873	0.0463893	0.039033	0.07604	0.0784305	0.0763578	0.083698	0.0310144	0.0323281	0.0885795	0.0661841	0	0.075049	0.0333459	0.0756677	0.0336191	0.0342954	0.0737658	0.0579406	0.0578338	0.0866131
NC042714.1	0.0763952	0.0472318	0.0772699	0.0742754	0.0729951	0.0642587	0.0664314	0.066524	0.0722702	0.0699999	0.0719271	0.0715362	0.0544235	0.068437	0.0675708	0.0685905	0.0142388	0.0658133	0.0853839	0.0475092	0.0663958	0.0635621	0.0597796	0.0652301	0.0698635	0.0774499	0.0412903	0.046765	0.0797463	0.0640821	0.0640062	0.0857305	0.0665211	0.075049	0	0.0781807	0.0141682	0.0602122	0.0595156	0.013761	0.073723	0.0748283	0.0762942
NC042885.1	0.0805489	0.083515	0.0864067	0.0464535	0.0339566	0.0290125	0.0619135	0.0620003	0.0342751	0.0448025	0.0370703	0.0367979	0.0824295	0.0289484	0.0446219	0.0312836	0.079097	0.0308698	0.0509225	0.0831279	0.0424075	0.0451082	0.0345148	0.0469979	0.0460521	0.0802226	0.0825916	0.0828603	0.0889859	0.0297742	0.0324178	0.090238	0.0619912	0.0333459	0.0781807	0	0.0801389	0.0342327	0.0352265	0.0778476	0.0564189	0.0555416	0.0890605
NC042950.1	0.0778108	0.0488619	0.079234	0.0759026	0.0732151	0.064661	0.0688476	0.0690064	0.0721075	0.0714726	0.0756387	0.0752136	0.0545138	0.0694958	0.0689848	0.0697141	0.00212407	0.0666058	0.0870305	0.0490421	0.0690561	0.0655531	0.0605948	0.0674691	0.0708016	0.079359	0.0434008	0.0481742	0.081493	0.0648636	0.0641014	0.088331	0.0689832	0.0756677	0.0141682	0.0801389	0	0.060664	0.0603397	0.00501542	0.0769235	0.0778794	0.0789018
NC043923.1	0.0707152	0.071042	0.0772723	0.039639	0.0319023	0.0245274	0.0557983	0.055963	0.0302702	0.0351725	0.0323357	0.0317828	0.0717277	0.0267421	0.0342318	0.0289738	0.0606265	0.0179231	0.0465659	0.0709306	0.0252575	0.0285746	0.000994091	0.0155065	0.0351076	0.0711706	0.0713281	0.070107	0.0772876	0.0157464	0.0219525	0.0818839	0.0559389	0.0336191	0.0602122	0.0342327	0.060664	0	0.00165478	0.0600353	0.0512382	0.0508532	0.0751111
NC043924.1	0.0705072	0.0703705	0.0771947	0.0396871	0.032541	0.0253721	0.0553691	0.0555321	0.0312322	0.0353118	0.0320158	0.0315338	0.0715435	0.0275208	0.0341629	0.0295359	0.0604874	0.0184359	0.0468762	0.0703991	0.0249248	0.0282185	0.00128317	0.0150247	0.0355912	0.0712626	0.0709032	0.069886	0.0769693	0.0163438	0.0227603	0.0807339	0.0555258	0.0342954	0.0595156	0.0352265	0.0603397	0.00165478	0	0.059601	0.0506421	0.0505601	0.0740016
NC044085.1	0.0773339	0.0465324	0.0794249	0.0736781	0.0715607	0.063622	0.0680385	0.0681985	0.070482	0.070195	0.0741153	0.0737309	0.0527347	0.0681779	0.0676234	0.0688073	0.00487781	0.0652664	0.0879861	0.0467373	0.0677772	0.064607	0.0599857	0.066563	0.0692116	0.0788481	0.0412555	0.0461634	0.0811615	0.064172	0.0635835	0.0871389	0.0681803	0.0737658	0.013761	0.0778476	0.00501542	0.0600353	0.059601	0	0.0747463	0.0756772	0.0788907
NC044467.1	0.0814035	0.0763435	0.0906015	0.0421721	0.055803	0.0483609	0.0579047	0.0580209	0.0567581	0.0447166	0.0377653	0.0377336	0.0828227	0.0542402	0.042016	0.0560561	0.0769284	0.054223	0.0808078	0.076866	0.0398074	0.0409298	0.0498881	0.0402518	0.0435641	0.0824485	0.0761554	0.0765908	0.0766296	0.0545407	0.0582459	0.0754542	0.0580167	0.0579406	0.073723	0.0564189	0.0769235	0.0512382	0.0506421	0.0747463	0	0.0169381	0.0745428
NC044468.1	0.081383	0.0763386	0.0893621	0.0419211	0.0555039	0.0480024	0.0584571	0.0586064	0.0564993	0.0442127	0.0383941	0.038384	0.0825244	0.0544901	0.0423881	0.0557282	0.0778581	0.0549225	0.0828312	0.0763557	0.0406815	0.0412696	0.0499977	0.0415183	0.0434964	0.0826535	0.0755951	0.0761015	0.076315	0.0554039	0.0578222	0.0767792	0.0585885	0.0578338	0.0748283	0.0555416	0.0778794	0.0508532	0.0505601	0.0756772	0.0169381	0	0.07493
NC044642.1	0.0322212	0.0875225	0.0906468	0.0759199	0.0854924	0.0777704	0.0673021	0.0672669	0.0862624	0.0731239	0.0696647	0.0697647	0.0930885	0.0814828	0.0706383	0.0784224	0.0796698	0.0800343	0.0987624	0.0881759	0.0696606	0.0666714	0.0734211	0.067459	0.075153	0.0327069	0.0865469	0.0871983	0.0127271	0.0794692	0.0791274	0.0303117	0.0672987	0.0866131	0.0762942	0.0890605	0.0789018	0.0751111	0.0740016	0.0788907	0.0745428	0.07493	0
